# Supplementary material for: Metabolomic Profiling and Antioxidant Capacity Changes in Longzi Black Barley During Germination
Source: Foods. 2025 Jun 16;14(12):2113. doi: 10.3390/foods14122113 (PMC12191945; doi:10.3390/foods14122113)
Supplement: Supplementary file 1 [file foods-14-02113-s001.zip]

Archive with 1 entries (1 files):
- foods-3666153-supplementary.pdf
